# Supplementary material for: Artificial Neural Networks-Based Software for Measuring Heat Collection Rate and Heat Loss Coefficient of Water-in-Glass Evacuated Tube Solar Water Heaters
Source: PLoS One. 2015 Dec 1;10(12):e0143624. doi: 10.1371/journal.pone.0143624 (PMC4666653; doi:10.1371/journal.pone.0143624)
Supplement: S1 Table — (XLSX) [file pone.0143624.s002.xlsx]

## Sheet: Sheet1
Training Epoch	Hidden Node	Learning Rate	Momentum	Mean RMS Error
1	1	0.9	0.1	0.6254
5	1	0.9	0.1	0.5979
10	1	0.9	0.1	0.5379
50	1	0.9	0.1	0.4057
100	1	0.9	0.1	0.3655
200	1	0.9	0.1	0.3659
250	1	0.9	0.1	0.3675
300	1	0.9	0.1	0.3693
400	1	0.9	0.1	0.3718
500	1	0.9	0.1	0.3736
200	2	0.9	0.1	0.3119
200	3	0.9	0.1	0.2916
200	4	0.9	0.1	0.2979
200	5	0.9	0.1	0.3291
200	6	0.9	0.1	0.3197
200	7	0.9	0.1	0.2702
200	8	0.9	0.1	0.3228
200	9	0.9	0.1	0.3393
200	10	0.9	0.1	0.3173
200	11	0.9	0.1	0.3098
200	12	0.9	0.1	0.301
200	13	0.9	0.1	0.3561
200	7	0.8	0.1	0.2869
200	7	0.7	0.1	0.3077
200	7	0.6	0.1	0.3277
200	7	0.5	0.1	0.3441
200	7	0.4	0.1	0.3564
200	7	0.3	0.1	0.3814
200	7	0.2	0.1	0.4459
200	7	0.1	0.1	0.5106
200	7	0.9	0.9	0.2049
200	7	0.9	0.8	0.2226
200	7	0.9	0.7	0.2421
200	7	0.9	0.6	0.2607
200	7	0.9	0.5	0.2651
200	7	0.9	0.4	0.2592
200	7	0.9	0.3	0.2555
200	7	0.9	0.2	0.2587
