# Supplementary material for: Artificial Neural Networks-Based Software for Measuring Heat Collection Rate and Heat Loss Coefficient of Water-in-Glass Evacuated Tube Solar Water Heaters
Source: PLoS One. 2015 Dec 1;10(12):e0143624. doi: 10.1371/journal.pone.0143624 (PMC4666653; doi:10.1371/journal.pone.0143624)
Supplement: S2 Table — (XLSX) [file pone.0143624.s003.xlsx]

## Sheet: Sheet1
Training Epoch	Hidden Node	Learning Rate	Momentum	Mean RMS Error
1	1	0.9	0.1	1.1304
25	1	0.9	0.1	1.0921
50	1	0.9	0.1	1.0886
100	1	0.9	0.1	1.0976
150	1	0.9	0.1	1.1046
200	1	0.9	0.1	1.1096
300	1	0.9	0.1	1.1163
400	1	0.9	0.1	1.12
500	1	0.9	0.1	1.1216
50	2	0.9	0.1	1.1099
50	3	0.9	0.1	1.0999
50	4	0.9	0.1	1.1124
50	5	0.9	0.1	1.1097
50	6	0.9	0.1	1.1036
50	7	0.9	0.1	1.1192
50	8	0.9	0.1	1.1102
50	9	0.9	0.1	1.105
50	10	0.9	0.1	1.1082
50	11	0.9	0.1	1.1192
50	12	0.9	0.1	1.1152
50	13	0.9	0.1	1.1187
50	1	0.8	0.1	1.0822
50	1	0.7	0.1	1.0759
50	1	0.6	0.1	1.07
50	1	0.5	0.1	1.0645
50	1	0.4	0.1	1.0591
50	1	0.3	0.1	1.0502
50	1	0.2	0.1	1.0221
50	1	0.1	0.1	0.9246
50	1	0.1	0.9	1.0129
